# Supplementary material for: Predicting bacterial infection outcomes using single cell RNA-sequencing analysis of human immune cells
Source: Nat Commun. 2019 Jul 22;10:3266. doi: 10.1038/s41467-019-11257-y (PMC6646406; doi:10.1038/s41467-019-11257-y)
Supplement: Supplementary file 3 — Supplementary Data 1 [file 41467_2019_11257_MOESM3_ESM.xlsx]

## Sheet: Supplementary Data 1
Supplementary Data 1: Cluster-specific genes for naïve and exposed samples.
Naïve sample											Exposed sample
cluster1 (NK)	cluster2 (CD8)	cluster3 (CD4)	cluster4 (CD4)	cluster5 (B cells)	cluster6 (B cells)	cluster7 (Monocytes)	cluster8 (Monocytes)	cluster9 (Monocytes)	cluster10 (DC)		cluster1 (NK)	cluster2 (NKT)	cluster3 (CD8)	cluster4 (CD8)	cluster5 (CD4)	cluster6 (B cells)	cluster7 (B cells)	cluster8 (Monocytes)	cluster9 (DC)
'CCL5'	'CCL5'	'LTB'	'GIMAP7'	'HLA-DRA'	'HLA-DRA'	'FTH1'	'FTL'	'FTH1'	'HLA-DRA'		'GNLY'	'CCL4L2'	'CCL5'	'CCL5'	'LTB'	'HLA-DRA'	'HLA-DRA'	'CCL3'	'HLA-DRA'
'GNLY'	'CD3D'	'LDHB'	'CNBP'	'CD74'	'CD74'	'LYZ'	'FTH1'	'FTL'	'HLA-DRB1'		'NKG7'	'CCL4'	'CD3D'	'NKG7'	'GIMAP7'	'CD74'	'IGKC'	'CCL3L3'	'HLA-DRB1'
'NKG7'	'TRBC2'	'TRAC'	'BIRC3'	'IGKC'	'IGKC'	'FTL'	'TYROBP'	'TYROBP'	'CD74'		'CCL5'	'XCL2'	'CD2'	'GNLY'	'CCR7'	'IGKC'	'CD74'	'CCL4'	'CCR7'
'TYROBP'	'NKG7'	'GIMAP7'	'LTB'	'HLA-DRB1'	'HLA-DRB1'	'TYROBP'	'S100A9'	'HLA-DRA'	'CCR7'		'IFIT3'	'XCL1'	'TRAC'	'APOBEC3G'	'LDHB'	'HLA-DRB1'	'HLA-DRB1'	'CCL4L2'	'CD74'
'APOBEC3G'	'CD2'	'CD3D'	'CYTIP'	'CD37'	'HLA-DQB1'	'HLA-DRA'	'LYZ'	'S100A4'	'HLA-DPA1'		'ISG15'	'CCL3L3'	'IL32'	'CMC1'	'TRAC'	'IFIT3'	'HLA-DQB1'	'CXCL8'	'CXCL8'
'KLRB1'	'TRAC'	'EIF3E'	'LEPROTL1'	'CD79A'	'CD79A'	'HLA-DRB1'	'S100A4'	'HLA-DRB1'	'HLA-DPB1'		'CHST12'	'CCL3'	'LDHA'	'CHST12'	'IFIT3'	'CCR7'	'HLA-DPA1'	'IL1B'	'HLA-DPA1'
'LY6E'	'GNLY'	'PABPC1'	'RBM39'	'HLA-DQB1'	'HLA-DPA1'	'CD63'	'LGALS1'	'VMO1'	'HLA-DQA1'		'IFIT2'	'GZMB'	'APOBEC3G'	'IL32'	'EIF3E'	'CD79A'	'IFIT3'	'SOD2'	'TXN'
'CST7'	'APOBEC3G'	'CCR7'	'SRSF7'	'IGHM'	'HLA-DPB1'	'FCER1G'	'FCER1G'	'AIF1'	'LYZ'		'TYROBP'	'IFNG'	'ANXA1'	'CD2'	'CD2'	'ISG20'	'CD79A'	'CXCL10'	'HLA-DPB1'
'KLRD1'	'IL32'	'IL32'	'SOD1'	'HLA-DPA1'	'MS4A1'	'LGALS1'	'HLA-DRA'	'LYZ'	'HLA-DQB1'		'APOBEC3G'	'GAPDH'	'GNLY'	'IFIT3'	'JUNB'	'HLA-DQB1'	'HLA-DPB1'	'FTH1'	'LYZ'
'FGFBP2'	'CMC1'	'TRBC1'	'NFKBIA'	'HLA-DPB1'	'IGHM'	'CSTB'	'S100A8'	'FCER1G'	'TXN'		'KLRB1'	'NKG7'	'ISG20'	'ISG15'	'IL32'	'CD37'	'CCR7'	'HLA-DRA'	'CXCL10'
'CMC1'	'ANXA1'	'IL7R'	'C11orf58'	'CD79B'	'CD37'	'S100A9'	'S100A6'	'PSAP'	'BIRC3'		'GZMB'	'GNLY'	'NKG7'	'ISG20'	'SAT1'	'IGHM'	'SAT1'	'PLEK'	'BIRC3'
'HOPX'	'CD3G'	'OCIAD2'	'ZFAS1'	'CXCR4'	'PKM'	'GPX1'	'GPX1'	'LST1'	'CCL22'		'ISG20'	'APOBEC3G'	'ISG15'	'LDHA'	'NFKBIA'	'IFIT2'	'ISG20'	'LYZ'	'HLA-DQA1'
'TRDC'	'LDHA'	'PIK3IP1'	'PIK3IP1'	'IGHD'	'EIF3E'	'CYP1B1'	'NPC2'	'MT2A'	'SAT1'		'CST7'	'SRGN'	'CHST12'	'CST7'	'GIMAP4'	'HLA-DPB1'	'HLA-DQA1'	'C15orf48'	'SAT1'
'CHST12'	'CLEC2D'	'CD2'	'RSRC2'	'MS4A1'	'CCR7'	'TXN'	'HLA-DRB1'	'HLA-DPA1'	'SLC7A11'		'IFIT1'	'LRRC69'	'GZMK'	'RNF213'	'IL7R'	'HLA-DPA1'	'ENO1'	'HLA-DRB1'	'HLA-DQB1'
'CCL4'	'LSP1'	'RGS10'	'EIF1'	'CCR7'	'HLA-DQA1'	'ANXA2'	'MMP9'	'SAT1'	'TMEM123'		'RNF213'	'PKM'	'CXCR3'	'ANXA1'	'TRBC1'	'SAT1'	'MS4A1'	'CXCL3'	'CD83'
'CLEC2B'	'S100A4'	'CLEC2D'	'EIF5'	'TCL1A'	'IGLC2'	'LGALS3'	'CYP1B1'	'ACTB'	'HLA-DMA'		'KLRD1'	'CD69'	'PPP2R5C'	'CD3D'	'ENO1'	'ISG15'	'PKM'	'FTL'	'TMEM123'
'GZMB'	'CST7'	'C6orf48'	'H3F3B'	'ISG20'	'EEF2'	'MMP9'	'AIF1'	'S100A6'	'STK4'		'NFKBIA'	'CRTAM'	'TRBC1'	'CD3G'	'EEF1B2'	'IGHD'	'EEF1B2'	'NFKBIA'	'GBP1'
'GIMAP7'	'CD3E'	'ENO1'	'CCR7'	'IGLC2'	'GSTP1'	'S100A11'	'CD63'	'FCN1'	'PKM'		'CLEC2B'	'KLRD1'	'GIMAP7'	'S100A4'	'ZFAS1'	'CD69'	'RAN'	'CXCL2'	'NFKBIA'
'TRBC1'	'CXCR3'	'NAP1L1'	'IL7R'	'LTB'	'ID3'	'PRDX1'	'CTSS'	'LGALS1'	'TALDO1'		'CCL4'	'CCL5'	'IFIT1'	'GZMH'	'BIRC3'	'IFIT1'	'IGHM'	'GBP1'	'CCL22'
'SRGN'	'TRBC1'	'NPM1'	'H2AFZ'	'EEF2'	'CD79B'	'TALDO1'	'ACTB'	'SOD2'	'GSTP1'		'CMC1'	'TNF'	'CMC1'	'IFIT2'	'PIK3IP1'	'MS4A1'	'CLIC1'	'TXN'	'SOD2'
'PRF1'	'PLP2'	'ZFAS1'	'PPP1R2'	'LSM7'	'RAN'	'PKM'	'SAT1'	'CTSS'	'CXCL8'		'SAT1'	'REL'	'IFIT3'	'IFIT1'	'IFIT1'	'IFI16'	'CD69'	'TYROBP'	'SLC7A11'
'HCST'	'APOBEC3C'	'ANXA1'	'LDHB'	'HLA-DMA'	'ZFP36L1'	'S100A4'	'CYBB'	'S100A11'	'NEAT1'		'MT2A'	'ZFP36L1'	'IL7R'	'HELZ2'	'PABPC1'	'GBP4'	'EIF5A'	'TNF'	'STK4'
'CD7'	'CD52'	'LCK'	'RAN'	'GSTP1'	'EEF1B2'	'TMSB10'	'ANXA2'	'CD74'	'SLC3A2'		'SRGN'	'KLRC1'	'SCAF11'	'PPP2R5C'	'CNBP'	'IRF1'	'TXN'	'SAT1'	'LCP1'
'CTSW'	'GIMAP7'	'GIMAP4'	'CACYBP'	'EIF3E'	'CLIC1'	'CD74'	'S100A11'	'GPX1'	'TYROBP'		'MX1'	'EVI2A'	'CORO1A'	'OASL'	'SOD1'	'TNFSF10'	'HLA-DMA'	'ISG15'	'KLF6'
'RARRES3'	'RARRES3'	'FYB'	'JUNB'	'IRF1'	'ISG20'	'S100A8'	'CTSB'	'TIMP1'	'CYP1B1'		'HELZ2'	'ISG20'	'RNF213'	'FGFBP2'	'OCIAD2'	'IGLC2'	'CD83'	'PLAUR'	'GPR183'
'ANXA1'	'LCK'	'EEF1B2'	'SQSTM1'	'HLA-DMB'	'LTB'	'S100A6'	'TIMP1'	'HLA-DPB1'	'CSF2RA'		'HOPX'	'TGFB1'	'MX1'	'MX1'	'MX1'	'GBP2'	'CXCL10'	'FCER1G'	'HLA-DMA'
'CD63'	'PPP2R5C'	'SOD1'	'SAT1'	'BTG2'	'ZFAS1'	'NPC2'	'PRDX1'	'PRDX1'	'CD83'		'TNFSF10'	'LINC00152'	'S100A4'	'TRBC1'	'TMEM123'	'MX1'	'IFIT2'	'S100A4'	'IDO1'
'CLIC3'	'CHST12'	'S100A10'	'SRSF3'	'UCP2'	'HERPUD1'	'SH3BGRL3'	'TMSB10'	'CST3'	'TXNRD1'		'IFI6'	'SLC3A2'	'HELZ2'	'CD8A'	'EIF5A'	'IRF8'	'IRF8'	'S100A11'	'SRGN'
'MYO1F'	'CD99'	'TPT1'	'UBE2B'	'HLA-DQA1'	'EIF5A'	'CTSS'	'SH3BGRL3'	'ANXA2'	'TSPO'		'LY6E'	'RAN'	'LSP1'	'LSP1'	'STAT1'	'CD79B'	'MX1'	'TNFAIP2'	'PKM'
'FCER1G'	'CD8A'	'CNBP'	'SUB1'	'HVCN1'	'GPX4'	'ANXA5'	'SOD2'	'CD68'	'LCP1'		'TRDC'	'TRDC'	'CD3E'	'GZMB'	'C6orf48'	'PARP14'	'PRDX1'	'CD63'	'SLC3A2'
'CLIC1'	'SCAF11'	'CORO1A'	'STK17A'	'ORAI2'	'EZR'	'TIMP1'	'ANXA5'	'NPC2'	'GPR183'		'SAMD9'	'RBM8A'	'PLP2'	'STK4'	'ISG15'	'LTB'	'TAP1'	'IFIT3'	'NEAT1'
'STK4'	'GZMK'	'NBEAL1'	'DDX24'	'NPC2'	'HLA-DMA'	'GPX4'	'CSTB'	'GPX4'	'SQSTM1'		'PRF1'	'EGR2'	'OASL'	'ADAR'	'CDC42SE2'	'TCL1A'	'GPX4'	'LGALS1'	'TALDO1'
'KLRC1'	'LY6E'	'LAT'	'CDC42SE2'	'CYTIP'	'POU2F2'	'PSAP'	'LMNA'	'ITGB2'	'LAMP3'		'CD7'	'CD160'	'BIRC3'	'CCL4'	'CD69'	'GBP1'	'SRSF3'	'IFIT2'	'GSTP1'
'DRAP1'	'STK4'	'CD3E'	'UBC'	'LAPTM5'	'HLA-DMB'	'CD68'	'THBS1'	'PKM'	'ANXA2'		'TRBC1'	'KDM6B'	'NFKBIA'	'MT2A'	'RGS1'	'CXCR4'	'IGLC2'	'ANXA5'	'EBI3'
'CD247'	'CLEC2B'	'CD3G'	'EIF5A'	'ZFAS1'	'NBEAL1'	'ACTB'	'MT2A'	'TYMP'	'B2M'		'ADAR'	'TNFSF14'	'S100A10'	'IFI6'	'SRSF7'	'SELL'	'HERPUD1'	'S100A9'	'KYNU'
'GZMA'	'CORO1A'	'SNHG8'	'NOP58'	'SELL'	'LDHB'	'CTSB'	'LST1'	'CALR'	'RAMP1'		'LSP1'	'FASLG'	'OCIAD2'	'CLEC2B'	'SELL'	'PMAIP1'	'EZR'	'SRGN'	'TAP1'
'PYHIN1'	'RABAC1'	'LEPROTL1'	'SLC3A2'	'TAGLN2'	'PRDX1'	'ARPC5'	'CALM2'	'IFI6'	'SRGN'		'IL2RG'	'PPP1R2'	'SRSF2'	'IL2RG'	'IFIT2'	'CLIC1'	'PSME2'	'INHBA'	'SQSTM1'
'IL2RG'	'S100A10'	'FXYD5'	'GPBP1'	'ID3'	'LGALS1'	'SOD2'	'GPX4'	'PSME2'	'LDHA'		'FGFBP2'	'SRSF7'	'CDC42SE2'	'SAMD9'	'ANXA1'	'SAMD9L'	'ARPC1B'	'MMP9'	'ICAM1'
'APOBEC3C'	'OCIAD2'	'EIF4A2'	'CD2'	'HERPUD1'	'ATP6V1F'	'SDCBP'	'PSAP'	'CSTB'	'LGALS3'		'SLFN5'	'SLA'	'SAMD9'	'GIMAP7'	'STK17A'	'TAP1'	'GSTP1'	'WTAP'	'TNFAIP2'
'IFI16'	'LYAR'	'SELL'	'CCNL1'	'EZR'	'PSME2'	'CYBB'	'LGALS3'	'S100A9'	'ARL6IP5'		'SQSTM1'	'MX1'	'SAT1'	'SLFN5'	'SNHG8'	'HLA-DMA'	'IRF1'	'PSAP'	'ANXA2'
'IL32'	'HLA-A'	'STK4'	'DNAJA1'	'POU2F2'	'ORAI2'	'HLA-DPA1'	'CD74'	'ARPC5'	'REL'		'CLIC1'	'ANXA1'	'CD3G'	'CD3E'	'C11orf58'	'SMCHD1'	'ZFAS1'	'S100A6'	'CSF2RA'
'RBM39'	'KLF6'	'TMEM123'	'ARID4B'	'IFI16'	'CD83'	'LMNA'	'S100A10'	'MS4A7'	'ATP6V0B'		'CD69'	'SAT1'	'FYN'	'RARRES3'	'GPBP1'	'HLA-DQA1'	'NBEAL1'	'CCL2'	'PARP14'
'PRMT2'	'ARL6IP5'	'TRAF3IP3'	'IRF1'	'LINC00926'	'SRSF3'	'ITGB2'	'CD14'	'CD63'	'KLF6'		'CLIC3'	'APOBEC3C'	'CST7'	'BIRC3'	'PIM2'	'GPBP1'	'PARP14'	'SLAMF7'	'MARCKS'
'CD99'	'MYO1F'	'SARAF'	'SNRPB2'	'BIRC3'	'C11orf58'	'CALR'	'TALDO1'	'FCGR3A'	'ZFP36L1'		'STK4'	'TAGAP'	'IL2RG'	'TRAC'	'SRSF3'	'LAPTM5'	'GBP1'	'ANXA2'	'ACTB'
'WIPF1'	'IL2RG'	'PPP2R5C'	'JUN'	'CLIC1'	'TAGLN2'	'ACP5'	'PKM'	'ANXA5'	'C15orf48'		'OASL'	'EIF1'	'MT2A'	'SAT1'	'IL2RG'	'PPM1K'	'SQSTM1'	'VIM'	'CFLAR'
'RNF213'	'CLIC1'	'RBM39'	'NOL7'	'ZFP36L1'	'CORO1A'	'CST3'	'ARPC5'	'SERPINA1'	'EBI3'		'BST2'	'CLIC1'	'KMT2E'	'SCAF11'	'GBP2'	'NT5C3A'	'SRSF7'	'IER3'	'TYROBP'
'JAK1'	'VAMP2'	'SF1'	'FUS'	'CD52'	'BTG2'	'ATP6V0B'	'SERF2'	'MYL6'	'ACTB'		'OAS1'	'VIM'	'LTB'	'NFKBIA'	'RBM39'	'SP100'	'EEF2'	'CSTB'	'RNF213'
'IRF1'	'IL7R'	'EEF2'	'EIF5B'	'RCSD1'	'SQSTM1'	'S100A10'	'VAMP8'	'ARPC1B'	'PGD'		'GIMAP7'	'PRDX1'	'STK4'	'WIPF1'	'CYTIP'	'CXCL10'	'S100A4'	'CTSS'	'LAMP3'
'S100A4'	'YWHAQ'	'ARL6IP5'	'TRBC1'	'FOXP1'	'TCF4'	'HLA-DPB1'	'VMO1'	'TALDO1'	'IDO1'		'ANXA1'	'CD3D'	'C19orf66'	'SP100'	'LEPROTL1'	'ZFAS1'	'TCF4'	'LRRC69'	'REL'
'PRPF38B'	'ARHGEF1'	'C11orf58'	'SF1'	'FAM65B'	'CNBP'	'LST1'	'CD68'	'CLIC1'	'PSME2'		'IFI16'	'NFKBIA'	'CNBP'	'RABAC1'	'RGS10'	'RHOH'	'CNBP'	'KLF6'	'MMP7'
'KMT2E'	'KMT2E'	'PASK'	'BTG1'	'LY6E'	'TXN'	'ATP6V1F'	'CST3'	'GRN'	'HLA-DMB'		'KMT2E'	'NR4A1'	'IFIT2'	'APOBEC3C'	'SQSTM1'	'STAT1'	'TAGLN2'	'CFLAR'	'TYMP'
'HLA-A'	'PRPF38B'	'GNB2L1'	'SRSF2'	'CORO1A'	'LSM7'	'C15orf48'	'CALR'	'SRGN'	'NRP2'		'RARRES3'	'CXCR3'	'ADAR'	'KMT2E'	'GBP1'	'NPC2'	'IFIT1'	'S100A8'	'FNBP1'
'KLRF1'	'FGFBP2'	'GCC2'	'CD69'	'SNX2'	'FOXP1'	'CYP27A1'	'C15orf48'	'GLUL'	'KYNU'		'WIPF1'	'GADD45B'	'SRSF7'	'SRSF2'	'GPX4'	'LSM7'	'STAT1'	'NPC2'	'IRF1'
'TNRC6B'	'LBH'	'TNRC6B'	'STK17B'	'BANK1'	'S100A4'	'HLA-DMA'	'NEAT1'	'CXCL16'	'ENO1'		'JAK1'	'CD48'	'LYAR'	'C19orf66'	'SRSF2'	'FOXP1'	'FOXP1'	'PKM'	'LITAF'
'SQSTM1'	'TNRC6B'	'NACA'	'NDFIP1'	'STX7'	'PLP2'	'SAT1'	'ATP6V1F'	'CYBB'	'MARCKS'		'CTSW'	'PLEK'	'C11orf58'	'CD99'	'FUS'	'GSTP1'	'SYNGR2'	'HLA-DPA1'	'RGS1'
'CTSD'	'HCST'	'FOXP1'	'KMT2E'	'SEC62'	'UCP2'	'SRGN'	'SRGN'	'C15orf48'	'FSCN1'		'IER2'	'STK4'	'CD8A'	'TRBC2'	'RAN'	'IRF7'	'ISG15'	'PRDX1'	'FSCN1'
'VAMP2'	'GZMH'	'SRSF2'	'TXNIP'	'CTSS'	'IRF1'	'PTPRE'	'STAT1'	'CTSB'	'GPX4'		'C19orf66'	'PLP2'	'KLF6'	'TNRC6B'	'FYB'	'HLA-DMB'	'GBP2'	'LGALS3'	'B2M'
'MBP'	'SRSF2'	'VAMP2'	'PRPF38B'	'RBM39'	'CD27'	'VAMP8'	'TXN'	'LCP1'	'CD58'		'JUNB'	'IL2RG'	'RABAC1'	'GPBP1'	'RNF213'	'OAS1'	'ATP6V1F'	'IRG1'	'CST3'
'LSP1'	'SYNE2'	'GPX4'	'GPX4'	'KMT2E'	'SRSF2'	'CLIC1'	'ATP6V0B'	'STAT1'	'RAB9A'		'IRF7'	'CST7'	'IFI6'	'SYNE2'	'STK4'	'IFI6'	'LGALS1'	'CD74'	'TRAF1'
'CORO1A'	'WIPF1'	'RAN'	'TERF2IP'	'IGLC3'	'BANK1'	'LGALS2'	'HLA-DPB1'	'LGALS3'	'TNFRSF4'		'GPBP1'	'EIF5B'	'TRBC2'	'JAK1'	'CD3E'	'HELZ2'	'GPBP1'	'MIR155HG'	'PGD'
'EVL'	'DDX17'	'PRMT2'	'FOXP1'	'ADAM28'	'CYTIP'	'CD9'	'IFI6'	'TXN'	'MGLL'		'CD247'	'BIRC3'	'ZFAS1'	'ARL6IP5'	'TNFSF10'	'SNX2'	'RBM39'	'TIMP1'	'CXCL9'
'PPP2R5C'	'C6orf48'	'AES'	'EAPP'	'C6orf48'	'SYNGR2'	'CYBA'	'FCN1'	'SH3BGRL3'	'CELF2'		'HCST'	'NR4A2'	'LDHB'	'SRSF7'	'FOXP1'	'EZR'	'SRSF2'	'ICAM1'	'TNFRSF4'
'SYNE2'	'PPP1R2'	'PDCD4'	'SBDS'	'SCAF11'	'SNHG8'	'SDC2'	'SDCBP'	'S100A8'	'CST3'		'SP100'	'BTG2'	'SP100'	'ARPC1B'	'ARL6IP5'	'EEF1B2'	'GAPDH'	'TNFAIP8'	'MGLL'
'LDHA'	'NCOR1'	'BTF3'	'SSB'	'NBEAL1'	'H2AFZ'	'PSME2'	'CCL2'	'PILRA'	'SOD2'		'SAMD9L'	'SDCBP'	'EEF1B2'	'KLRD1'	'H2AFZ'	'SAMD9'	'SAMSN1'	'NINJ1'	'TXNRD1'
'HLA-B'	'CCL4'	'H2AFZ'	'CCT4'	'SP100'	'SAT1'	'TSPO'	'MYL6'	'GBP1'	'NUB1'		'PPP2R5C'	'C10orf54'	'STK17A'	'OAS1'	'ISG20'	'UBE2L6'	'IRF7'	'SOCS3'	'FTH1'
'IL2RB'	'GZMM'	'TCF7'	'CYCS'	'GPX4'	'CTSH'	'LIPA'	'CLIC1'	'ADA'	'HLA-B'		'RBM39'	'CREM'	'GPBP1'	'FYN'	'PPP2R5C'	'TNRC6B'	'PMAIP1'	'LITAF'	'ENO1'
'DDX17'	'DDX24'	'SRSF7'	'YPEL5'	'PLP2'	'GPR183'	'CALM2'	'HLA-DPA1'	'SDCBP'	'CFP'		'IFITM2'	'IFIT3'	'JAK1'	'KLF6'	'PPP1R2'	'EEF2'	'LDHB'	'SDCBP'	'CTSS'
'NCOR1'	'CDC42SE2'	'DDX24'	'RBM8A'	'PSMB9'	'PABPC1'	'ARPC1B'	'TYMP'	'HLA-DQB1'	'FTH1'		'TNFAIP3'	'HOPX'	'SLFN5'	'CDC42SE2'	'NPM1'	'UCP2'	'TNFRSF13B'	'PPP1R15A'	'LAP3'
'SCAF11'	'CHMP4A'	'FUS'	'TAF1D'	'PABPC1'	'ARPC5'	'PLA2G7'	'AP2S1'	'S100A10'	'ALDH2'		'KLRC1'	'SLC7A5'	'C6orf48'	'CXCR3'	'KMT2E'	'IFI44L'	'NFKBIA'	'ACTB'	'DAPP1'
'IFITM2'	'C9orf142'	'S100A4'	'TRAC'	'TRAF3IP3'	'RBM39'	'GRN'	'ATP5E'	'OAZ1'	'TFPI'		'KLRF1'	'TNFRSF9'	'EIF5A'	'JUN'	'CD7'	'SP110'	'POU2F2'	'HLA-DPB1'	'JUNB'
'FUS'	'SOD1'	'EIF5A'	'PPP1CB'	'EEF1B2'	'C6orf48'	'IGSF6'	'PSME2'	'IGSF6'	'SLC6A6'		'EIF2AK2'	'NFKBID'	'CD99'	'CHMP4A'	'NBEAL1'	'BANK1'	'CD79B'	'TYMP'	'LDHA'
'CHMP4A'	'LDHB'	'SRSF3'	'GCC2'	'GNB2L1'	'FUS'	'CTSH'	'OAZ1'	'ATP6V0B'	'GLIPR1'		'CFLAR'	'IKZF3'	'ZFP36'	'HCST'	'IRF1'	'ADAR'	'REL'	'KYNU'	'TNFAIP8'
'ID2'	'HLA-DPB1'	'SYNE2'	'KLF6'	'TNRC6B'	'MEF2C'	'GSN'	'ATOX1'	'SLC16A3'	'RBM39'		'APOBEC3C'	'FYN'	'TNRC6B'	'MYO1F'	'KLF6'	'C6orf48'	'JCHAIN'	'G0S2'	'HLA-B'
'LITAF'	'RNF213'	'IL2RG'	'IL2RG'	'ARGLU1'	'TNFRSF13B'	'SERF2'	'CYBA'	'CTSD'	'MMP7'		'XAF1'	'HELZ2'	'APOBEC3C'	'CLIC1'	'DNAJA1'	'CD48'	'CD63'	'PMAIP1'	'ZFP36L1'
'PLP2'	'CD48'	'KMT2E'	'HNRNPH3'	'FCMR'	'STK4'	'CXCL8'	'MT1X'	'PSMB9'	'ARPC5'		'STAT1'	'RBPJ'	'WIPF1'	'FUS'	'DDX24'	'EIF2AK2'	'LSM7'	'AC069363.1'	'PSME2'
'LBH'	'ARPC5'	'CD7'	'TRAT1'	'SQSTM1'	'ARL6IP5'	'VIM'	'HLA-DMA'	'HLA-DQA1'	'CD63'		'SYNE2'	'PRNP'	'LCK'	'ARHGEF1'	'PASK'	'ORAI2'	'TALDO1'	'CXCL1'	'LSP1'
'ARL6IP5'	'SRSF7'	'GABPB1-AS1'	'ELF1'	'SF1'	'NPC2'	'TGFBI'	'PFN1'	'LY6E'	'PSAP'		'CD63'	'HCST'	'ALOX5AP'	'LCK'	'TNRC6B'	'CYTIP'	'IFI16'	'ZC3HAV1'	'CYP1B1'
'C9orf142'	'IRF1'	'PPP1R2'	'HMGB2'	'SRSF7'	'LY6E'	'SLC3A2'	'GRN'	'GSTP1'	'PMAIP1'		'GZMA'	'RGS16'	'CD48'	'LITAF'	'EIF5B'	'ARID5B'	'IFITM2'	'NAMPT'	'NRP2'
'HLA-C'	'ARGLU1'	'LDHA'	'ARID5A'	'ARID5B'	'JCHAIN'	'IFI6'	'LCP1'	'PFN1'	'LRRK1'		'ALOX5AP'	'JUNB'	'JUNB'	'CFLAR'	'TAP1'	'SQSTM1'	'SP100'	'ISG20'	'PSAP'
'ALOX5AP'	'CD8B'	'GYPC'	'OCIAD2'	'GABPB1-AS1'	'SP100'	'AIF1'	'ARPC1B'	'ACTG1'	'IL4I1'		'S100A4'	'CYCS'	'STAT1'	'C9orf142'	'S100A10'	'RNF213'	'DNAJA1'	'FCN1'	'CD58'
'GSTP1'	'AAK1'	'KLF6'	'SRSF11'	'IRF8'	'IGHA1'	'GSTP1'	'FCGRT'	'ISG15'	'TMEM14C'		'SCAF11'	'RNF19A'	'NBEAL1'	'C11orf58'	'PSME2'	'NFKBIA'	'ZFP36L1'	'S100A10'	'NAA25'
'PPP1R2'	'GCC2'	'ARGLU1'	'GIMAP4'	'PTMA'	'PSMB9'	'OAZ1'	'ACP5'	'CTSH'	'CALR'		'TGFB1'	'ELF1'	'SOD1'	'JUNB'	'SF1'	'FAM46A'	'H2AFZ'	'BCL2A1'	'ATP6V0B'
'ARHGEF1'	'ACAP1'	'GBP2'	'VAMP2'	'MEF2C'	'REL'	'AP2S1'	'GLUL'	'HLA-DMA'	'IL2RG'		'EIF5A'	'CD7'	'RARRES3'	'IER2'	'CD48'	'HVCN1'	'IGHA1'	'MT2A'	'RAMP1'
'PIK3IP1'	'VIM'	'CD48'	'STK4'	'CD83'	'LDHA'	'LCP1'	'DUSP6'	'FGL2'	'MALAT1'		'TRIM56'	'PRKCH'	'PDCD4'	'IFI16'	'UBE2B'	'TMEM123'	'ANXA2'	'AIF1'	'GPBP1'
'ARGLU1'	'MBP'	'CDC42SE2'	'SELL'	'C11orf58'	'KMT2E'	'NEAT1'	'DYNLL1'	'SERF2'	'GADD45A'		'LCP1'	'S100A4'	'SYNE2'	'VAMP2'	'PDCD4'	'TAGLN2'	'C11orf58'	'TRAF1'	'TFPI'
'TGFB1'	'LAT'	'STK17A'	'GPR183'	'C7orf50'	'HNRNPH1'	'DYNLL1'	'CTSD'	'IFITM3'	'RNF213'		'IFI44L'	'H3F3B'	'LEPROTL1'	'EIF5A'	'PKM'	'BTG2'	'LTB'	'TALDO1'	'MIR155HG'
'LCP1'	'GIMAP4'	'BIRC3'	'HNRNPH1'	'IL2RG'	'ANXA2'	'MYL6'	'ZFP36L1'	'CFL1'	'NPC2'		'DNAJB6'	'RBM39'	'EIF2AK2'	'STAT1'	'IFI6'	'ADAM28'	'HLA-DMB'	'CD83'	'NUB1'
'RORA'	'MIAT'	'ZFP36L1'	'SDCBP'	'TMEM123'	'DYNLL1'	'CFL1'	'FUCA1'	'LAP3'	'TAGLN2'		'DNAJA1'	'OASL'	'RGS1'	'YWHAQ'	'ARID5A'	'DNAJA1'	'STK4'	'INSIG1'	'BAZ1A'
'C11orf58'	'PPP1R14B'	'JAK1'	'IK'	'PSME2'	'SLC25A6'	'SLC7A11'	'TGFBI'	'CD14'	'FAM129A'		'CD99'	'SH2D2A'	'TGFB1'	'NCOR1'	'GCC2'	'FAM65B'	'BST2'	'CYBB'	'PLEK'
'FCGR3A'	'MYH9'	'LBH'	'CCDC59'	'APOBEC3C'	'IGLC3'	'CTSD'	'ZEB2'	'ATP6V1F'	'ATP2B1'		'KLF6'	'CD3E'	'ARPC1B'	'C12orf75'	'MT2A'	'POU2F2'	'GBP4'	'SERPINB2'	'GBP4'
'GPX4'	'CFLAR'	'EIF5B'	'ARL6IP5'	'GBP2'	'DRAP1'	'TYMP'	'MAFB'	'CYBA'	'FNBP1'		'RSAD2'	'FNBP1'	'RBPJ'	'CD48'	'SYNE2'	'SCAF11'	'CYCS'	'GPX1'	'CD40'
'UBB'	'TRAF3IP3'	'EVI2A'	'ANXA1'	'RAN'	'PSAP'	'ALDOA'	'CTSZ'	'DRAP1'	'TYMP'		'CCL3'	'TRBC1'	'CLIC1'	'DDX24'	'HELZ2'	'GPX4'	'FUS'	'WARS'	'MARCKSL1'
'TRAF3IP3'	'RBPJ'	'SCAF11'	'EIF4A2'	'LUC7L3'	'IFI16'	'HLA-DQA1'	'DRAP1'	'IRF1'	'JAK1'		'H3F3B'	'ID2'	'OAS1'	'TAP1'	'ARID4B'	'CHST12'	'ELF1'	'GBP5'	'ID2'
'SP100'	'FUS'	'TPR'	'CEBPZ'	'GPBP1'	'TALDO1'	'STAT1'	'SDC2'	'VAMP8'	'LSP1'		'CD48'	'ACTB'	'CCL4'	'HLA-DPB1'	'ADAR'	'CTSS'	'BANK1'	'MARCKS'	'DNAJB6'
'ARPC5'	'TBC1D10C'	'CYTIP'	'YAF2'	'MDM4'	'SOD1'	'EIF5A'	'ITGB2'	'DYNLL1'	'MARCKSL1'		'RGS1'	'RASSF5'	'PPP1R2'	'EIF2AK2'	'PIM1'	'CD83'	'BTG2'	'CTSB'	'CD63'
'SLFN5'	'LUC7L3'	'SPOCK2'	'TCF25'	'PPM1K'	'IRF8'	'ANXA1'	'IGSF6'	'FKBP2'	'CBR3'		'PARP14'	'PRF1'	'ARL6IP5'	'EZR'	'ARPC1B'	'C11orf58'	'UBE2L6'	'ARPC5'	'GPX4'
'OCIAD2'	'H2AFZ'	'ARPC5'	'TNRC6B'	'OCIAD2'	'SRSF7'	'ENO1'	'CXCL8'	'TMSB10'	'INSIG1'		'NT5C3A'	'GBP2'	'VAMP2'	'MYH9'	'JAK1'	'STX7'	'CFLAR'	'ATP6V0B'	'LGALS3'
'ISG15'	'EZR'	'CD27'	'RHOH'	'ATP6V1F'	'FNBP1'	'LIMS1'	'TSPO'	'ZFP36L1'	'CST7'		'TAP1'	'PTPN7'	'CLEC2B'	'XAF1'	'SP100'	'RCSD1'	'RNF213'	'IFI6'	'IL4I1'
'PLEK'	'DDX6'	'C1orf56'	'BRD2'	'PSAP'	'EIF5B'	'ATP5E'	'GSN'	'TSPO'	'ADAM19'		'TNRC6B'	'EEF1B2'	'GIMAP4'	'SAMD9L'	'ZFP36'	'PSME2'	'TYMP'	'ITGB2'	'G0S2'
'SEPT7'	'NBEAL1'	'PSME2'	'SEC62'	'SRSF3'	'TNFRSF13C'	'FCGRT'	'CFL1'	'LMNA'	'H2AFZ'		'DDX17'	'SRSF3'	'YWHAQ'	'PLP2'	'SAMD9'	'LINC00926'	'RHOH'	'ATP2B1'	'FLNA'
