# Supplementary material for: Predicting bacterial infection outcomes using single cell RNA-sequencing analysis of human immune cells
Source: Nat Commun. 2019 Jul 22;10:3266. doi: 10.1038/s41467-019-11257-y (PMC6646406; doi:10.1038/s41467-019-11257-y)
Supplement: Supplementary file 4 — Supplementary Data 2 [file 41467_2019_11257_MOESM4_ESM.xlsx]

## Sheet: Supplementary Data 2
Supplementary Data 2: Repertoire of immune cell sub-types from the scRNA-seq data, and the corresponding number of cells in each cell sub-type for the naïve and exposed cells (colors as in fig. 2)
	Unexposed cell sub-types		#cells			Exposed cell sub-types		#cells
1	NK	CD16+	72		1	NK	CD16+	99
2		CD16+	69		2		CD16+	91
3		CD16+	77		3		CD16+	41
4		CD16+	72		4		CD16+	108
5		cytotoxic	62		5		cytotoxic	92
6	CD8	central memory	227		6	NKT	NKT	80
7		effector	262		7	CD8	central memory	269
8		effector	215		8		effector	168
9		effector	109		9		effector	171
10		effector memory	223		10		effector	171
11		activated	187		11		effector memory	236
12	CD4	central memory	179		12		activated	281
13		central memory	163		13	CD4	central memory	271
14		effector	303		14		central memory	72
15		effector	141		15		effector	227
16		activated	72		16		effector	162
17		activetad	83		17		activated	88
18	B	naïve 1	160		18		activetad	75
19		naïve 2	96		19	B	naïve 1	86
20		naïve 3	152		20		naïve 2	197
21		memory	86		21		naïve 3	157
22		activated	37		22		naïve 3	39
23	Monocytes	non clasical	48		23		memory	94
24		non clasical	37		24		activated	41
25		non clasical	44		25	Monocytes	non clasical	43
26		clasical	26		26		clasical	25
27		clasical	81		27		clasical	32
28		clasical	98		28		clasical	26
29		clasical	44		29	DC	DC	22
30		clasical	44
31	DC	DC	24
