# Supplementary material for: Predicting bacterial infection outcomes using single cell RNA-sequencing analysis of human immune cells
Source: Nat Commun. 2019 Jul 22;10:3266. doi: 10.1038/s41467-019-11257-y (PMC6646406; doi:10.1038/s41467-019-11257-y)
Supplement: Supplementary file 5 — Supplementary Data 3 [file 41467_2019_11257_MOESM5_ESM.xlsx]

## Sheet: Supplementary Data 3
Supplementary Data 3: GO-term enrichment analysis for our global infection signature (309 genes)
Term	p-value	FDR (%)
GO:0051607~defense response to virus	5.19399e-27	9.0534e-24
GO:0060337~type I interferon signaling pathway	2.71986e-26	4.74086e-23
GO:0006954~inflammatory response	6.65317e-25	1.15968e-21
GO:0009615~response to virus	8.13192e-24	1.41744e-20
GO:0006955~immune response	5.29076e-23	9.22207e-20
GO:0045071~negative regulation of viral genome replication	4.36025e-20	7.60014e-17
GO:0070098~chemokine-mediated signaling pathway	1.52488e-16	1.88738e-13
GO:0060333~interferon-gamma-mediated signaling pathway	3.16228e-15	5.41789e-12
GO:0071347~cellular response to interleukin-1	5.96248e-14	1.03917e-10
GO:0071222~cellular response to lipopolysaccharide	7.47023e-14	1.3024e-10
GO:0032496~response to lipopolysaccharide	9.68179e-14	1.68743e-10
GO:0006915~apoptotic process	1.74342e-13	3.03824e-10
GO:0043066~negative regulation of apoptotic process	3.54271e-12	6.17515e-09
GO:0030593~neutrophil chemotaxis	5.56841e-12	9.70607e-09
GO:0071356~cellular response to tumor necrosis factor	7.08941e-11	1.23572e-07
GO:0045944~positive regulation of transcription from RNA polymerase II promoter	1.91193e-10	3.33259e-07
GO:0071346~cellular response to interferon-gamma	2.0652e-10	3.59975e-07
GO:0070374~positive regulation of ERK1 and ERK2 cascade	2.0819e-10	3.62887e-07
GO:0007267~cell-cell signaling	6.17098e-10	1.07563e-06
GO:0002548~monocyte chemotaxis	1.88798e-09	3.29084e-06
GO:0043123~positive regulation of I-kappaB kinase/NF-kappaB signaling	2.94045e-09	5.12536e-06
GO:0006935~chemotaxis	3.10927e-09	5.41961e-06
GO:0008285~negative regulation of cell proliferation	6.42841e-09	1.12051e-05
GO:0044344~cellular response to fibroblast growth factor stimulus	3.10599e-08	5.41389e-05
GO:0051092~positive regulation of NF-kappaB transcription factor activity	7.79142e-08	0.000135808
GO:0007165~signal transduction	1.1152e-07	0.000194385
GO:0033209~tumor necrosis factor-mediated signaling pathway	1.3326e-07	0.000232278
GO:0010628~positive regulation of gene expression	1.6197e-07	0.000282322
GO:0043065~positive regulation of apoptotic process	2.99118e-07	0.000521378
GO:0000122~negative regulation of transcription from RNA polymerase II promoter	3.50816e-07	0.000611489
GO:0097191~extrinsic apoptotic signaling pathway	5.22916e-07	0.000911466
GO:0071407~cellular response to organic cyclic compound	7.32764e-07	0.00127724
GO:0048661~positive regulation of smooth muscle cell proliferation	8.49111e-07	0.00148003
GO:0031663~lipopolysaccharide-mediated signaling pathway	1.01397e-06	0.00176739
GO:0043491~protein kinase B signaling	1.268e-06	0.00221017
GO:0042493~response to drug	1.56981e-06	0.00273622
GO:0060326~cell chemotaxis	1.70218e-06	0.00296694
GO:0034340~response to type I interferon	2.96799e-06	0.00517324
GO:0048247~lymphocyte chemotaxis	7.03016e-06	0.0122532
GO:0001525~angiogenesis	8.27823e-06	0.0144284
GO:0035456~response to interferon-beta	1.0395e-05	0.0181176
GO:0035455~response to interferon-alpha	1.70888e-05	0.0297824
GO:0006928~movement of cell or subcellular component	1.78245e-05	0.0310644
GO:0042127~regulation of cell proliferation	2.10021e-05	0.0366015
GO:0043154~negative regulation of cysteine-type endopeptidase activity involved in apoptotic process	2.47113e-05	0.0430644
GO:0032481~positive regulation of type I interferon production	2.63209e-05	0.0458688
GO:0071260~cellular response to mechanical stimulus	3.0516e-05	0.0531777
GO:0090023~positive regulation of neutrophil chemotaxis	3.12225e-05	0.0544084
GO:0050729~positive regulation of inflammatory response	3.74198e-05	0.0652047
GO:0001666~response to hypoxia	4.67456e-05	0.0814487
GO:0006959~humoral immune response	5.50079e-05	0.0958383
GO:0008283~cell proliferation	7.40108e-05	0.128926
GO:0042981~regulation of apoptotic process	9.02679e-05	0.157225
GO:0045429~positive regulation of nitric oxide biosynthetic process	9.14642e-05	0.159307
GO:0051591~response to cAMP	0.000134544	0.234259
GO:0044130~negative regulation of growth of symbiont in host	0.000136409	0.237502
GO:0010629~negative regulation of gene expression	0.000138439	0.241032
GO:0007568~aging	0.000145469	0.253258
GO:0032480~negative regulation of type I interferon production	0.000150829	0.262578
GO:2000503~positive regulation of natural killer cell chemotaxis	0.000171222	0.29803
GO:0035690~cellular response to drug	0.000188073	0.327314
GO:0007259~JAK-STAT cascade	0.000207186	0.360522
GO:0002690~positive regulation of leukocyte chemotaxis	0.000223159	0.388265
GO:0006366~transcription from RNA polymerase II promoter	0.000251017	0.436635
GO:0034097~response to cytokine	0.000268083	0.466255
GO:0010818~T cell chemotaxis	0.000270443	0.47035
GO:0042832~defense response to protozoan	0.000278831	0.484905
GO:0050728~negative regulation of inflammatory response	0.000436202	0.757604
GO:0019221~cytokine-mediated signaling pathway	0.000465479	0.808258
GO:0045087~innate immune response	0.000533463	0.92579
GO:0030890~positive regulation of B cell proliferation	0.000536563	0.931145
GO:0045080~positive regulation of chemokine biosynthetic process	0.000564771	0.979871
