# Supplementary material for: Predicting bacterial infection outcomes using single cell RNA-sequencing analysis of human immune cells
Source: Nat Commun. 2019 Jul 22;10:3266. doi: 10.1038/s41467-019-11257-y (PMC6646406; doi:10.1038/s41467-019-11257-y)
Supplement: Supplementary file 6 — Supplementary Data 4 [file 41467_2019_11257_MOESM6_ESM.xlsx]

## Sheet: Supplementary Data 4
Supplementary Data 4: Evaluation of the algorithm robustness to D.C. 2
Presented are the number of genes in each signature using different thresholds to define the global infection signature (different FDR level or minimum log-ratio between naïve and exposed cells). The original signatures obtained with 1%FDR and minimum log-ratio of 0.2, as highlighted in orange.
The upper part of the table lists the cell-type and infection-induced signatures for each cell type, and lower part of the table evaluate the performance of the algorithm with the modified signatures. The cell-type signatures are evaluated by simulation (r-squared); for the infection-induced signatures we assessed their significance in the downstream analysis.
White entries represent values that were not changed, while gray entries represent values that were changed.
D.C. (2) - Global infection signature		Orig. Sig.	D.C (2) - Global infection signature (our threshold: 1%FDR and 0.2 log-ratio)
			%FDR threshold												Log-ratio threshold
	threshold		0.1	0.5	1	2	3	4	5	6	7	8	9	10	0.15	0.16	0.17	0.18	0.19	0.2	0.21	0.22	0.23	0.24	0.25	0.26	0.27	0.28	0.29	0.3
	#genes	309	297	308	309	313	316	317	319	320	320	321	322	323	364	348	338	327	317	309	294	286	281	276	272	268	261	256	254	247
cell-type	NK	5	5	5	5	5	5	5	5	5	5	5	5	5	5	5	5	5	5	5	5	5	5	5	5	5	5	5	5	5
	NKT	0	0	0	0	0	0	0	0	0	0	0	0	0	0	0	0	0	0	0	0	0	0	0	0	0	0	0	0	0
	T	6	6	6	6	6	6	6	6	6	6	6	6	6	6	6	6	6	6	6	6	6	6	6	6	6	6	6	6	6
	B	12	12	12	12	12	12	12	12	12	12	12	12	12	12	12	12	12	12	12	12	12	12	12	12	12	12	12	12	12
	mono	35	35	35	35	35	35	35	35	35	35	35	35	35	35	35	35	35	35	35	35	35	35	35	35	35	35	35	35	35
	DC	23	23	23	23	23	23	23	23	23	23	23	23	23	21	21	21	21	22	23	23	23	23	23	23	23	23	23	23	23
inf.-induced	NK	1	1	1	1	1	1	1	1	1	1	1	1	1	1	1	1	1	1	1	1	1	0	0	0	0	0	0	0	0
	NKT	21	21	21	21	21	21	21	21	21	21	21	21	21	21	21	21	21	21	21	21	21	21	21	20	20	20	20	20	20
	T	0	0	0	0	0	0	0	0	0	0	0	0	0	0	0	0	0	0	0	0	0	0	0	0	0	0	0	0	0
	B	1	1	1	1	1	1	1	1	1	1	1	1	1	1	1	1	1	1	1	1	1	1	1	1	1	1	1	1	1
	mono	36	36	36	36	36	36	36	36	36	36	36	36	36	39	39	38	37	36	36	36	36	36	36	36	36	36	36	36	34
	DC	0	0	0	0	0	0	0	0	0	0	0	0	0	0	2	2	1	1	0	0	0	0	0	0	0	0	0	0	0
cell-type	validation by simulation (R-squared)														0.9889
inf.-induced	p-value NKT WT/TLR10	0.0287	0.0287	0.0287	0.0287	0.0287	0.0287	0.0287	0.0287	0.0287	0.0287	0.0287	0.0287	0.0287	0.0287	0.0287	0.0287	0.0287	0.0287	0.0287	0.0287	0.0287	0.0287	0.0287	0.037	0.037	0.037	0.037	0.037	0.037
	p-value mono. TB	0.01604	0.01604	0.01604	0.01604	0.01604	0.01604	0.01604	0.01604	0.01604	0.01604	0.01604	0.01604	0.01604	0.01622	0.01622	0.01746	0.0153214	0.01604	0.01604	0.01604	0.01604	0.01604	0.01604	0.01604	0.01604	0.01604	0.01604	0.01604	0.0153195
