# Supplementary material for: Predicting bacterial infection outcomes using single cell RNA-sequencing analysis of human immune cells
Source: Nat Commun. 2019 Jul 22;10:3266. doi: 10.1038/s41467-019-11257-y (PMC6646406; doi:10.1038/s41467-019-11257-y)
Supplement: Supplementary file 7 — Supplementary Data 5 [file 41467_2019_11257_MOESM7_ESM.xlsx]

## Sheet: Supplementary Data 5
Supplementary Data 5: Evaluation of the algorithm robustness to D.C. 3
Presented are the number of genes in each signature using different thresholds to define the genes which are significantly differentially expressed between the various cell types (different FDR level or minimum fold-change). The original signatures obtained with 1%FDR and minimum fold-change of 1.5fold, as highlighted in orange.
The upper part of the table lists the cell-type and infection-induced signatures for each cell type, and lower part of the table evaluate the performance of the algorithm with the modified signatures. The cell-type signatures are evaluated by simulation (r-squared); for the infection-induced signatures we assessed their significance in the downstream analysis.
White entries represent values that were not changed, while gray entries represent values that were changed.
D.C. (3) - differential expression between cell types		Orig. Sig.	D.C (3) - Differentially expressed genes between cell-types (our threshold: 1%FDR and 1.5 fold-change)
			%FDR threshold									fold-change threshold
	thresh		0.01	0.1	0.5	1	2	4	6	8	10	1.2	1.25	1.3	1.35	1.4	1.45	1.5	1.55	1.6	1.65	1.7
	#genes	238	238	238	238	238	238	238	238	238	238	518	425	518	334	302	261	238	214	193	181	159
cell-type	NK	5	5	5	5	5	5	5	5	5	5	7	7	7	7	6	5	5	4	3	3	2
	NKT	0	0	0	0	0	0	0	0	0	0	0	0	0	0	0	0	0	0	0	0	0
	T	6	6	6	6	6	6	6	6	6	6	8	8	8	8	7	7	6	5	4	4	3
	B	12	12	12	12	12	12	12	12	12	12	18	18	18	18	17	13	12	9	8	8	8
	mono	35	35	35	35	35	35	35	35	35	35	48	48	48	48	47	38	35	32	23	18	15
	DC	23	23	23	23	23	23	23	23	23	23	33	33	33	33	33	27	23	20	17	12	9
inf.-induced	NK	1	1	1	1	1	1	1	1	1	1	1	1	1	1	1	1	1	1	1	1	1
	NKT	21	21	21	21	21	21	21	21	21	21	21	21	21	21	21	21	21	21	21	21	21
	T	0	0	0	0	0	0	0	0	0	0	0	0	0	0	0	0	0	0	0	0	0
	B	1	1	1	1	1	1	1	1	1	1	1	1	1	1	1	1	1	1	1	1	1
	mono	36	36	36	36	36	36	36	36	36	36	36	36	36	36	36	36	36	36	36	36	36
	DC	0	0	0	0	0	0	0	0	0	0	0	0	0	0	0	0	0	0	0	0	0
cell-type	validation by simulation (R-squared)											0.9893										0.9851
inf.-induced	p-value NKT WT/TLR10	0.0287	0.0287	0.0287	0.0287	0.0287	0.0287	0.0287	0.0287	0.0287	0.0287	0.0287	0.0287	0.0287	0.0287	0.0287	0.0287	0.0287	0.0287	0.0287	0.0287	0.0287
	p-value mono. TB	0.01604	0.01604	0.01604	0.01604	0.01604	0.01604	0.01604	0.01604	0.01604	0.01604	0.01604	0.01604	0.01604	0.01604	0.01604	0.01604	0.01604	0.01604	0.01604	0.01604	0.01604
