# Supplementary material for: Predicting bacterial infection outcomes using single cell RNA-sequencing analysis of human immune cells
Source: Nat Commun. 2019 Jul 22;10:3266. doi: 10.1038/s41467-019-11257-y (PMC6646406; doi:10.1038/s41467-019-11257-y)
Supplement: Supplementary file 8 — Supplementary Data 6 [file 41467_2019_11257_MOESM8_ESM.xlsx]

## Sheet: Supplementary Data 6
Supplementary Data 6: Evaluation of the algorithm robustness to D.C. 4
Presented are the number of genes in each signature using different thresholds for the specificity filter (exp. threshold and specificity threshold). The original signatures were obtained by 0.5 exp. threshold and 1/3 specificity threshold, as highlighted in orange.
The upper part of the table lists the cell-type and infection-induced signatures for each cell type, and lower part of the table evaluate the performance of the algorithm with the modified signatures. The cell-type signatures are evaluated by simulation (r-squared); for the infection-induced signatures we assessed their significance in the downstream analysis.
White entries represent values that were not changed, while gray entries represent values that were changed.
D.C. (4) - Specificity filter		Orig. Sig.	D.C. (4) - Specificity filter ()our thresholds: 'exp. threshold'=0.5 and 'specificity threshold'=0.33
			exp. threshold							specificity threshold
	thresh		0.3	0.35	0.4	0.45	0.5	0.55	0.6	0.1	0.15	0.2	0.25	0.3	0.333333	0.35	0.4	0.45	0.5
	#genes	547	547	547	547	547	547	547	547	547	547	547	547	547	547	547	547	547	547
cell-type	NK	5	4	5	5	5	5	5	5	5	5	5	5	5	5	5	5	5	5
	NKT	0	1	1	0	0	0	0	0	0	0	0	0	0	0	0	0	0	1
	T	6	7	7	7	6	6	5	5	3	4	4	6	6	6	6	8	10	11
	B	12	11	12	12	12	12	12	11	12	12	12	12	12	12	12	12	12	12
	mono	35	32	35	35	35	35	35	35	35	35	35	35	35	35	35	35	35	35
	DC	23	20	23	23	23	23	23	21	23	23	23	23	23	23	23	23	23	23
inf.-induced	NK	1	4	4	3	2	1	0	0	0	0	0	0	1	1	1	2	5	8
	NKT	21	28	31	26	23	21	19	14	6	9	13	17	19	21	21	26	28	30
	T	0	0	0	0	0	0	0	0	0	0	0	0	0	0	0	0	0	1
	B	1	3	4	2	2	1	1	1	0	0	0	0	1	1	1	2	3	6
	mono	36	37	44	41	39	36	33	31	17	20	24	27	31	36	36	40	45	47
	DC	0	0	1	0	0	0	0	0	0	0	0	0	0	0	0	1	6	6
cell-type	validation by simulation (R-squared)		0.9782						0.9828	0.9708									0.9839
inf.-induced	p-value NKT WT/TLR10	0.0287	0.0497	0.0319	0.0067	0.012	0.0287	0.042	0.092	0.178	0.097	0.086	0.024	0.025	0.0287	0.0287	0.041	0.038	0.037
	p-value mono. TB	0.01604	0.02058	0.02003	0.02133	0.0179	0.01604	0.01238	0.00945	0.02999	0.0297	0.01584	0.01143	0.01411	0.01604	0.01604	0.0166	0.01703	0.01643
