# Supplementary material for: Predicting bacterial infection outcomes using single cell RNA-sequencing analysis of human immune cells
Source: Nat Commun. 2019 Jul 22;10:3266. doi: 10.1038/s41467-019-11257-y (PMC6646406; doi:10.1038/s41467-019-11257-y)
Supplement: Supplementary file 9 — Supplementary Data 7 [file 41467_2019_11257_MOESM9_ESM.xlsx]

## Sheet: Supplementary Data 7
Supplementary Data 7: Expression of the monocytes infection-induced signature in isolated monocytes, neutrophils, PBMCs and whole-blood cells of healthy controls and TB patients taken from Bloom C.I et al. 2013 (GSE42832)
Monocytes inf-induced signature	Monocytes		Neutrophils		PBMCs		Whole blood
	control	TB	control	TB	control	TB	control	TB
'ACSL1'	-0.247156	0.212168	-0.000901414	0.0894506	0.220746	1.89991	-0.129005	0.881137
'ATP2B1'	0.113506	0.0967498	-0.0274094	0.0921862	-0.0414635	-0.201869	-0.00831008	0.0189802
'CCL2'	0.601968	1.43664	-0.0107375	0.16012	-0.110878	0.8993	-0.0736951	-0.498498
CCL20'	0.334411	0.522861	-0.0107375	0.171436	-0.0752287	0.673759	0.0374774	-0.392432
'CCL8'	0.0275872	0.535887	-0.0107375	0.16012	-0.110878	0.796097	-0.0416195	-0.542125
'CCRL2'	0.109969	0.194797	0.0111483	0.687642	-0.150381	0.56136	-0.204033	0.0987813
'CXCL1'	-0.247828	-0.397481	0.232608	-0.194577	-0.50032	0.400821	0.316934	0.357881
'CXCL3'	-0.210164	-0.0999146	0.105316	-0.56955	-0.362721	-0.623576	-0.055825	-0.542953
'DRAM1'	-0.00528459	0.0607812	-0.334593	-0.51239	-0.209446	0.853388	-0.096992	0.570217
'F3'	-0.0083935	0.38371	-0.100633	0.0832951	-0.0750114	0.864763	0.0005157	-0.195399
'IL1B'	-0.0712461	1.87312	-0.106511	0.048239	-0.114736	3.25704	-0.00165949	1.45936
'IL1RN'	-0.0896006	0.202297	0.060207	0.406079	-0.00969982	0.959938	-0.0736951	0.832305
'IL6'	0.0275872	0.535887	-0.0107375	0.16012	-0.151767	0.730342	-0.0736951	-0.498498
'INHBA'	0.0275872	0.535887	-0.0107375	0.16012	-0.110878	0.796097	-0.0736951	-0.498498
'IRG1'	0.0275872	0.535887	-0.0107375	0.16012	-0.110878	0.796097	-0.0736951	-0.438766
'LCP2'	0.0308872	0.337245	0.0394739	0.0846361	-0.0656259	0.054922	0.01157	0.462178
'NBN'	0.0466784	0.0518695	-0.273017	0.473509	0.0896004	0.415078	-0.0527878	0.712456
'NFKBIZ'	0.0583529	1.0861	0.000499436	0.205537	-0.109061	0.862907	0.0981102	0.615559
'PELI1'	0.100791	0.594812	-0.0600685	0.0643524	-0.0426569	0.853831	0.115643	0.65837
'PIM3'	0.0852071	0.486004	-0.0794476	-0.0488805	-0.110878	0.993197	-0.0736951	-0.498498
'PLAUR'	0.0842296	0.458272	0.0435013	0.233698	-0.136625	1.15863	0.0571531	1.33684
'PPP1R15A'	-0.118584	0.39163	-0.0500701	-0.529926	0.0419832	0.934971	0.141575	0.28773
'PTGS2'	0.193288	2.46112	0.0437294	0.443206	-0.156488	3.48823	-0.240689	0.696523
'RAPGEF2'	-0.142659	-0.358417	-0.356519	-1.38984	-0.0361216	0.860769	0.103749	0.127534
'RASGEF1B'	0.140419	1.60748	-0.0918455	-0.0483746	-0.459812	0.914836	-0.168227	0.150657
'RIN2'	-0.12873	-0.395739	-0.0107375	0.16012	-0.0439294	0.452033	0.14301	0.626853
'RNF19B'	-0.178573	-0.0200899	-0.109598	-0.334525	0.0350425	0.952247	0.10456	0.70737
'SERPINB2'	-0.203767	-0.840622	-0.0107375	0.16012	-0.167903	-0.405737	-0.218662	-0.737176
'SNX10'	-0.0299296	0.500391	-0.0475798	0.100256	0.0687458	0.821394	-0.126413	1.09219
'STX11'	-0.124161	0.725028	0.17878	0.587842	-0.0780502	1.26128	-0.163025	1.32973
'TNFAIP6'	0.13065	0.613265	-0.0515926	0.986969	-0.110878	1.20783	0.210117	2.90237
'TNIP3'	0.0275872	0.535887	-0.0107375	0.16012	-0.110878	0.796097	-0.0736951	-0.498498
'WARS'	0.0505324	0.820541	-0.0870139	1.20587	-0.0566337	1.19554	0.00613747	1.74127
Average exp.	0.0125075	0.475275	-0.0350962	0.109609	-0.101931	0.893379	-0.0205019	0.373483
