# Supplementary material for: Predicting bacterial infection outcomes using single cell RNA-sequencing analysis of human immune cells
Source: Nat Commun. 2019 Jul 22;10:3266. doi: 10.1038/s41467-019-11257-y (PMC6646406; doi:10.1038/s41467-019-11257-y)
Supplement: Supplementary file 10 — Supplementary Data 8 [file 41467_2019_11257_MOESM10_ESM.xlsx]

## Sheet: Supplementary Data 8
Supplementary Data 8: Subset of the monocytes infection-induced signature which is highly specific to monocytes and up-regulated in TB patients (chort from Bloom C.I et al. 2013 (GSE42832))
Subset of the mono. Inf-induced signature	Monocytes		Neutrophils
	control	TB	control	TB
'ACSL1'	-0.247156	0.212168	-0.000901414	0.0894506
'CCL2'	0.601968	1.43664	-0.0107375	0.16012
'CCL8'	0.0275872	0.535887	-0.0107375	0.16012
'IL1B'	-0.0712461	1.87312	-0.106511	0.048239
'IL6'	0.0275872	0.535887	-0.0107375	0.16012
'INHBA'	0.0275872	0.535887	-0.0107375	0.16012
'IRG1'	0.0275872	0.535887	-0.0107375	0.16012
'LCP2'	0.0308872	0.337245	0.0394739	0.0846361
'PELI1'	0.100791	0.594812	-0.0600685	0.0643524
'PIM3'	0.0852071	0.486004	-0.0794476	-0.0488805
'PPP1R15A'	-0.118584	0.39163	-0.0500701	-0.529926
'RASGEF1B'	0.140419	1.60748	-0.0918455	-0.0483746
'SNX10'	-0.0299296	0.500391	-0.0475798	0.100256
'TNIP3'	0.0275872	0.535887	-0.0107375	0.16012
Average exp.	0.0450209	0.722781	-0.0329554	0.0514622
